# Supplementary material for: Contemporaneous effects of diabetes mellitus and hypothyroidism on spermatogenesis and immunolocalization of Claudin-11 inside the seminiferous tubules of mice
Source: BMC Dev Biol. 2018 Jun 26;18:15. doi: 10.1186/s12861-018-0174-4 (PMC6019809; doi:10.1186/s12861-018-0174-4)
Supplement: Supplementary file 1 — Body weights, organ weights and blood glucose levels in mice on days 24 and 56 day. Data were shown as two sets for days 24 and 56, respectively. (XLSX 13 kb) [file 12861_2018_174_MOESM1_ESM.xlsx]

## Sheet: M24d
Body weights,organ weights and blood glucose of 24 day old mice
Body weight
C	D	Dh	h
24.1	19.1	10.6	9.8
25.3	18	12.1	7.1
25.3	17.8	10.6	11.6
20.3	16	12.2	8.9
25.3	18	12.1	7.1
20.6	18.3	8.9	9.4
23.4833	17.8667	11.0833	8.98333
Testes weight
C	D	Dh	h
0.11	0.08	0.062	0.0564
0.12	0.09	0.077	0.082
0.12	0.1	0.066	0.069
0.11	0.08	0.06	0.057
0.12	0.09	0.077	0.082
0.12	0.09	0.08	0.068
0.116667	0.0883333	0.0703333	0.0690667
Epididymides weight
C	D	Dh	h
0.038	0.021	0.012	0.017
0.041	0.025	0.027	0.015
0.039	0.022	0.015	0.027
0.03	0.039	0.02	0.016
0.017	0.032	0.018	0.028
0.041	0.025	0.027	0.015
0.033	0.0278	0.0184	0.0206
Blood Glucose
C	D	Dh	h
7.2	15.4	13.3	5
6.6	12.7	14	7.7
9	14.5	15.2	5.2
7.9	17.7	14.5	6.8
6.6	12.7	14	7.7
6.4	16.9	15.5	8.3
7.28333	14.9833	14.4167	6.78333

## Sheet: M56d
Body weights,organ weights and blood glucose of 56 day old mice
Body weight
C	D	Dh	h
39.4	27	18.1	20
43	29	18.7	20.4
42	29.5	22.2	23.3
44.5	29.5	17.9	25.4
41	33	15	23.7
43	29	18.7	20.4
42.15	29.5	18.4333	22.2
Testes weight
C	D	Dh	h
0.32	0.25	0.18	0.23
0.28	0.26	0.16	0.25
0.3	0.24	0.19	0.18
0.29	0.26	0.19	0.24
0.28	0.21	0.14	0.22
0.28	0.26	0.16	0.25
0.291667	0.246667	0.17	0.228333
Epididymides weight
C	D	Dh	h
0.08	0.05	0.05	0.04
0.09	0.06	0.06	0.04
0.08	0.07	0.05	0.04
0.09	0.05	0.06	0.07
0.09	0.07	0.04	0.06
0.09	0.06	0.06	0.04
0.0866667	0.06	0.0533333	0.0483333
Blood Glucose
C	D	Dh	h
6.8	28	28	5.7
7.1	28	22.8	10.2
9.2	28	21	6.2
6.9	28	26.7	8.7
8.3	23.5	28	9.9
7.1	28	22.8	10.2
7.56667	27.25	24.8833	8.48333
