# Supplementary material for: Contemporaneous effects of diabetes mellitus and hypothyroidism on spermatogenesis and immunolocalization of Claudin-11 inside the seminiferous tubules of mice
Source: BMC Dev Biol. 2018 Jun 26;18:15. doi: 10.1186/s12861-018-0174-4 (PMC6019809; doi:10.1186/s12861-018-0174-4)
Supplement: Supplementary file 2 — IGF-1 and hormonal profiles at different ages of mice. Data were shown as IGF-1 and different hormones, separatly. (XLSX 12 kb) [file 12861_2018_174_MOESM2_ESM.xlsx]

## Sheet: 8,2016
IGF-1 and hormonal profiles at different ages of mice
IGF-1		ng/ml
Range		0-500 ng/ml
Sensitivity		<5 ng/ml
The intra-assay coefficients of variation were				<10%
The inter-assay coefficients of variation were				<15%
Age	Hormones	C	D	Dh	h
24	IGF-1	485	375.24	275.24	315.33
24	IGF-1	566.95	435.94	304.95	479.76
24	IGF-1	651.16	350.38	305.33	403.55
24	IGF-1	658.15	375.24	282.44	473.42
24	IGF-1	566.95	435.94	304.95	479.76
24	IGF-1	516.06	351.33	202.44	375.24
	Av	574.045	387.345	279.225	421.177
56	IGF-1	586.94	389.26	245.18	315.33
56	IGF-1	485	321.6	282.44	403.55
56	IGF-1	566.95	315.33	202.44	375.24
56	IGF-1	485	321.6	282.44	403.55
56	IGF-1	516.06	350.38	265.19	473.42
56	IGF-1	485	375.24	275.24	315.33
	Av	520.825	345.568	258.822	381.07
Testosterone		ng/ml
Range		0.1-20ng/ml
Sensitivity		0.02 ng/ml
The intra-assay coefficients of variation were				<10%
The inter-assay coefficients of variation were				<15%
Age	Hormones	C	D	Dh	h
24	Testo	0.69	0.47	0.05	0.04
24	Testo	0.78	0.38	0.18	0.15
24	Testo	0.99	0.58	0.1	0.09
24	Testo	0.88	0.35	0.18	0.02
24	Testo	0.78	0.38	0.18	0.15
24	Testo	0.91	0.45	0.15	0.25
	Av	0.838333	0.435	0.14	0.116667
56	Testo	1.09	0.67	0.34	0.5
56	Testo	1.07	0.86	0.23	0.42
56	Testo	1.05	0.57	0.33	0.37
56	Testo	1.21	0.91	0.25	0.61
56	Testo	1.07	0.86	0.23	0.42
56	Testo	1.22	0.67	0.2	0.59
	Av	1.11833	0.756667	0.263333	0.485
fT4		fmol/ml
Range		3-100 fmol/ml
Sensitivity		1 fmol/ml
The intra-assay coefficients of variation were				<10%
The inter-assay coefficients of variation were				<15%
Age	Hormones	C	D	Dh	h
24	fT4	10.39	8.2	0	0
24	fT4	11.31	9.13	0	0
24	fT4	10.4	8.79	0	0
24	fT4	11	8.22	0	0
24	fT4	10.36	7.78	2.19	0
	Av	10.692	8.424	0.438	0
56	fT4	14.67	10.63	0	2.07
56	fT4	15.34	10.67	3.73	1.6
56	fT4	13.82	11	2.5	0
56	fT4	15.69	6.42	0	1.8
56	fT4	20.62	7.89	1.36	1.74
	Av	16.028	9.322	1.518	1.442
fT3		fmol/ml
Range		0-54 fmol/ml
Sensitivity		0.5 fmol/ml
The intra-assay coefficients of variation were				<10%
The inter-assay coefficients of variation were				<15%
Age	Hormones	C	D	Dh	h
24	fT3	2.36	1.52	0.52	0.03
24	fT3	2.72	1.47	0.51	0.6
24	fT3	2.53	1.14	0.34	0
24	fT3	2.38	1.58	0.26	0.04
24	fT3	2.04	1.52	0.44	0
	Av	2.406	1.446	0.414	0.134
56	fT3	4.2	3.46	1.79	3.08
56	fT3	4.66	3.02	1.79	1.49
56	fT3	3.86	2.34	2.22	1.92
56	fT3	5.03	1.94	2.14	3.32
56	fT3	4.85	1.93	1.62	1.78
	Av	4.52	2.538	1.912	2.318
