# Supplementary material for: Contemporaneous effects of diabetes mellitus and hypothyroidism on spermatogenesis and immunolocalization of Claudin-11 inside the seminiferous tubules of mice
Source: BMC Dev Biol. 2018 Jun 26;18:15. doi: 10.1186/s12861-018-0174-4 (PMC6019809; doi:10.1186/s12861-018-0174-4)
Supplement: Supplementary file 3 — Micro Measurements of mice at days 24 and 56. Data were shown as diameters of the Seminiferous tubule and diferent parts of the Epididmis. (XLSX 22 kb) [file 12861_2018_174_MOESM3_ESM.xlsx]

## Sheet: Sheet1
	10x Micro Measurements of 24 days old mice					10x Micro Measurements of 56 days old mice					10x Micro Measurements of 24 days old mice					10x Micro Measurements of 56 days old mice					10x Micro Measurements of 24 days old mice					10x Micro Measurements of 56 days old mice
	Seminiferous tubule Diameter					Seminiferous tubule Diameter					Seminiferous tubule Lumen Diameter					Seminiferous tubule Lumen Diameter					Seminiferous tubule Epithelial hight					Seminiferous tubule Epithelial hight
	um	um	um	um		um	um	um	um		um	um	um	um		um	um	um	um		um	um	um	um		um	um	um	um
	C	D	Dh	h		C	D	Dh	h		C	D	Dh	h		C	D	Dh	h		C	D	Dh	h		C	D	Dh	h
	164.5	119.5	122.9	100.2		208.7	195.2	184.6	199.2		34.6	42.5	38.1	30.7		75.2	88.7	73.2	75.9		51.8	37.7	32.9	28.9		66.2	57.6	57.4	60.8
	149.1	140.3	122.1	102.7		207.5	188.2	163.2	168.8		23.8	53.5	49.8	26.9		73.3	99.3	71.5	76.2		59.4	46.7	47.2	26.1		76.9	57.1	64.5	58.1
	146	127.3	121.4	79.1		204.1	225.7	162.1	186.7		26.3	46.8	44.4	30.5		44.9	82.7	70.6	69.9		61.5	38.4	39	26.9		75.5	58.8	62.1	57.1
	137.2	124.5	120.1	93.4		182.8	182.1	171.5	175.3		23.3	54.3	44.6	22.1		76.8	86.6	62.7	46.8		51.2	45.6	45.4	31.4		72.9	47.4	54.5	69.5
	145.8	129	120.5	96.8		182.5	213.9	181.9	166.7		23.5	49.4	38.9	25.4		64.1	77	96.3	55.6		49.8	41.3	42.4	28.2		75.8	59	65.4	58.9
	144.52	121.9	123.7	86.9		196.9	197.7	172.6	174.1		51	51.9	31.5	26		48.7	81.9	98.6	58.6		59.9	37.5	47.2	35.7		76.8	39.6	69.7	65.4
	144.8	130.6	130.1	98.4		195.5	192.9	186.5	150.5		30.7	49.9	39	18.2		47.5	73.2	90.7	67.5		61.5	42.8	38.4	22.3		67.5	67.7	54.4	78.2
	159.6	143.2	130.8	86.2		200.2	167.2	157.4	142.6		36.8	55.5	36.8	18.9		59.7	74.5	107.6	50.5		48.5	32.2	44.6	28		63.6	50.8	48.5	74.7
	151	124.7	124.6	108.8		203.6	195.6	178.7	157.7		35.3	65.8	44.6	22.3		62.2	85.4	108.4	63.8		54.8	44.9	42.4	35.7		67.5	51.6	56.2	78.4
	138.8	123.2	116.9	84.4		188.1	201.1	169.5	177.9		35.9	71.8	39.7	24.8		69.4	97.4	107.7	67.5		48.7	41.9	35.3	37.1		67.7	64.1	45.2	80.8
	137.3	128.1	115.4	94.5		237.3	214.5	172.5	149.6		43.1	56.2	39.9	25.8		74.8	81	64.9	61.6		60.7	35.8	40.9	33.9		66.2	62.1	60.5	55.7
	137.5	133.9	122.4	98.3		229.7	195.2	188.8	148.8		37.8	55.1	31.3	23.2		70.2	79.4	84.7	62.6		57.8	43.4	32.7	26.8		61	65.6	44.6	82.9
	144.2	126.9	119.6	91.6		231.4	212.6	179.1	165.5												54.3	45.6	39.7	26.3		70.5	59.4	46.9	73.7
Av	146.178	128.7	122.346	93.9462		205.254	198.608	174.492	166.415		33.5083	54.3917	39.8833	24.5667		63.9	83.925	86.4083	63.0417		55.3769	41.0615	40.6231	29.7923		69.8538	56.9846	56.1462	68.7846
SEM	2.32811	1.92134	1.22389	2.27952		4.95868	4.27826	2.72633	4.56595		2.45537	2.28524	1.56102	1.12925		3.31752	2.36217	5.01905	2.64619		1.38801	1.2254	1.36514	1.26209		1.46487	2.17909	2.26165	2.74936
10x Micro Measurements of 24 days old mice					10x Micro Measurements of 56 days old mice						10x Micro Measurements of 24 days old mice					10x Micro Measurements of 56 days old mice					10x Micro Measurements of 24 days old mice					10x Micro Measurements of 56 days old mice
	Epididmal Caput Diameter					Epididmal Caput Diameter					Epididymal Caput Lumen Diameter					Epididymal Caput Lumen Diameter					Epididymal Caput Epithelial hight					Epididymal Caput Epithelial hight
	um	um	um	um		um	um	um	um		um	um	um	um		um	um	um	um		um	um	um	um		um	um	um	um
	C	D	Dh	h		C	D	Dh	h		C	D	Dh	h		C	D	Dh	h		C	D	Dh	h		C	D	Dh	h
	76.1	64.7	53.5	50.1		140.3	126	86	122.4		30.5	21.2	22.8	27.8		68.1	76.2	54.8	69.7		21.9	23.6	18.8	15.1		34.3	31.6	17.3	30.7
	89.4	66.1	55.2	55.9		141.9	123.7	82.4	100.9		29.7	22.6	16.8	20.7		70.7	75.5	48.7	58.8		27.2	23.4	22.1	17.5		35.6	28.3	17.7	30.2
	87.1	77	59.5	55.2		135.1	131.7	85.5	121.6		32.2	22.6	18.1	27.8		69.9	74.5	49.6	60.4		21.4	25.3	13.8	19.2		31.3	27.7	19.1	28
	89.9	59.7	53.3	56.1		130.7	125.1	90.2	125.6		36.9	18.7	15.3	29.9		67.3	63.2	45.9	74.5		19.4	21.1	17.6	14.2		32.6	30.6	16.2	29.4
	70.9	68.3	66.6	51.5		121.1	114.7	92.7	124.9		30.5	27.2	22.5	28.7		69.5	70.2	54.2	75.3		21.9	24.9	15.7	15.4		35.8	32.2	16.9	30.3
	96.8	65.5	51.9	51.9		132.1	128	93.4	113.8		31.1	27.1	16.2	26.7		63.6	73.2	51.2	68.9		21.6	19.1	20.2	12		32.3	33.1	17.6	32.3
	88.8	71.3	53.6	47		130.3	114.1	90.5	107.7		31.5	24.9	17.1	29.7		60.9	63.3	54	60.1		22.5	20.5	23.7	11.7		24.2	31.4	20.3	28.5
	94.6	59.6	50.4	45.2		136.9	100.1	84.8	118.8		35.7	19.2	22.8	23.1		75.6	70.6	59.3	63.4		21	20.4	21	14.3		24.7	27.6	18.7	26.3
	89.8	56.2	51.7	47.9		131.4	101.2	86	112.6		35.9	22.7	18	23.1		73.9	66.3	55.1	64.4		22.5	19.3	14.2	14.8		21.5	22.3	19.7	24.9
	90.5	67.2	77.5	52.8		133.6	112.1	93.4	124.2		44.2	18.9	25.4	26.1		65	67.8	51	59.6		27.5	21.7	24.4	12.1		24.2	24.2	18	23.1
	100.3	70.1	76.1	40.8		140.3	104.1	84.8	122.6		35.2	26.6	26.6	20.4		68.5	57.3	50.1	68.1		22.7	20.7	19.5	13.9		24.55	29.2	17.3	27.4
	100.8	46.2	62.1	47		112.4	102.7	90.8	117.4		39.9	24.7	22.2	25.6		64.2	63.2	55.9	70.8		28.1	20.4	17.9	13.8		25.9	27.6	16.2	21
	101.5	65.2	70.7	47.4		110.8	110.3	82.6	113.8		36.6	24.7	33.7	29.7		63.5	70.6	59.2	72.9		27.9	24.8	19.5	15.5		25	23.5	18.9	20.9
	83.3	61.6	74.3	44.7		116.9	119.9	91.3	112.6		45.1	22.3	29.8	26.7		79.7	75.2	57.3	67.6		24.9	19.3	15.3	16.8		24.2	25.3	18.1	23.9
	81.8	66.9	68.4	50.8		122.6	108.5	93.4	106.2		37.5	26	32.7	28.3		59.2	60.1	53.2	69.6		23.7	24	14.7	13.6		23.7	23.8	16.7	31.9
Av	89.44	64.3733	61.6533	49.62		129.093	114.813	88.52	116.34		35.5	23.2933	22.6667	26.2867		67.9733	68.48	53.3	66.94		23.6133	21.9	18.56	14.66		27.99	27.8933	17.9133	27.2533
SEM	2.28696	1.85733	2.52607	1.14681		2.59942	2.69592	1.04786	1.93747		1.24319	0.750839	1.54401	0.810166		1.438	1.5546	0.99981	1.42504		0.726562	0.570964	0.87357	0.534059		1.28932	0.896579	0.31771	0.971149
10x Micro Measurements of 24 days old mice					10x Micro Measurements of 56 days old mice						10x Micro Measurements of 24 days old mice					10x Micro Measurements of 56 days old mice					10x Micro Measurements of 24 days old mice					10x Micro Measurements of 56 days old mice
	Epididymal Cauda diameter					Epididmal Cauda diameter					Epididmal Cauda Lumen Diameter					Epididymal Cauda Lumen Diameter					Epididmal Cauda Epithelial hight					Epididymal Cauda Epithelial hight
	um	um	um	um		um	um	um	um		um	um	um	um		um	um	um	um		um	um	um	um		um	um	um	um
	C	D	Dh	h		C	D	Dh	h		C	D	Dh	h		C	D	Dh	h		C	D	Dh	h		C	D	Dh	h
	113.1	101	67.7	76.9		260.9	183.4	153.8	152.1		70.3	40	18.9	39.8		240	158.4	103.6	119.7		33.3	33.8	24.7	15.1		8.4	18.2	11.4	18.7
	109.3	108.3	77.8	74.4		255.9	186.6	134.9	137.2		53.9	60.4	25.6	45.4		240.6	172.2	112.6	123.4		39.9	30.9	24	16.7		8.7	13.9	18.9	16.1
	117.8	133	42.9	88.2		278.9	188.1	120.3	188.6		50.9	50.7	24.1	29.5		225.4	202.4	98.9	130.1		33.9	32.4	30.1	20.2		7.7	11.9	14.7	13.1
	127.2	109.2	58.7	74.1		238.9	216.9	100.1	145.1		47.9	52.2	17.6	41.8		238.4	168.7	112.7	122.9		41.4	30.5	22.2	17.8		7.9	20.5	18.2	13.6
	116.3	109.4	63.4	58.9		266.7	186.1	142.3	142.5		55	29.9	23.4	40.2		230	163.2	106.7	110.9		44.9	40.8	20.7	22.4		8.5	12.3	16.1	17
	127	117.9	44.7	56.1		223.9	183.6	143.7	136.4		59.8	40.7	15.7	23.6		177.8	165.4	117.1	116.6		30.8	36.1	26.4	14.6		15.6	13.4	19.1	15.2
	122.1	128.6	43.8	65.3		228.2	234.4	107.4	163.9		70.5	37.3	15	25.9		173.6	192.2	91.9	117.7		32.1	39	28.6	22.5		11.2	12.9	16.5	18.9
	146.5	108.5	53.2	61.1		220.9	231.6	142.6	186.1		68.6	24.1	15.8	32.3		181.4	189.3	108.5	109.2		34.3	37.5	25	18.7		14.9	13.4	13.1	15.9
	134.2	92.8	54.5	63.6		269.6	217.9	153.8	185.7		58.6	37.5	16.8	23.8		201.2	186.8	99.3	141		33.8	41.8	28.7	12.8		13.3	14.9	15.9	13.6
	112.4	103.7	54.8	61.9		229.7	215.2	145.7	150.5		72.1	40.9	19.1	28.1		181.2	206.8	104.6	128.2		35.5	41.8	20.8	13.5		14.1	13.8	17.5	14.9
	116.9	106	55.4	55.8		256.2	232.7	141.3	150.2		62.6	46	19.6	37.3		196.2	209.5	112.7	118.1		34.6	39.1	23.1	14.9		9.6	11.6	16.4	15.2
Av	122.073	110.764	56.0818	66.9364		248.164	206.955	135.082	158.027		60.9273	41.7909	19.2364	33.4273		207.8	183.173	106.236	121.618		35.8636	36.7	24.9364	17.2		10.9	14.2545	16.1636	15.6545
SEM	3.31646	3.52862	3.21097	3.07143		6.1731	6.47734	5.43022	6.01953		2.5716	3.08938	1.09804	2.34699		8.25939	5.56906	2.26536	2.73266		1.30477	1.27871	0.968811	1.02912		0.91433	0.825873	0.716719	0.586416
