# Supplementary material for: Contemporaneous effects of diabetes mellitus and hypothyroidism on spermatogenesis and immunolocalization of Claudin-11 inside the seminiferous tubules of mice
Source: BMC Dev Biol. 2018 Jun 26;18:15. doi: 10.1186/s12861-018-0174-4 (PMC6019809; doi:10.1186/s12861-018-0174-4)
Supplement: Supplementary file 4 — Sperm parameters. Data were shown each original data. (XLSX 9 kb) [file 12861_2018_174_MOESM4_ESM.xlsx]

## Sheet: %motile-2
Sperm parameters
Groups	Rapid % Progressive	Slow % progressive	Non % progressive	immotile %
C	78.3	10	0.47	8.7
C	70.1	11	0.9	15.9
C	77.8	3.2	0.5	14.1
C	78.7	9.3	0	10.2
C	74.9	11.4	0.3	11.4
C	72.9	12.1	0.2	12.1
D	53.6	22.5	1.1	20.8
D	55.1	27.2	3.2	14.1
D	51.3	31.9	1.2	15
D	53.6	22.5	1.1	20.8
D	55.1	27.2	3.2	14.1
Dh	19.8	16.5	2.2	61.5
Dh	17.3	13.3	5.1	64.3
Dh	12.3	15.6	49.4	22.7
Dh	17.9	13.4	6.3	60.7
Dh	15.3	31	9.8	43.9
Dh	7.8	17.5	53.4	21.4
Dh	10.8	35.1	23	31.1
h	49.4	4.9	0	45.7
h	41.7	15.9	3.3	37.1
h	43.7	21	0	33.5
h	32.4	19.7	6.3	41.5
h	60.6	7.1	0	31.3
h	61.7	9.9	0	27.2
